# Supplementary material for: An Ultrasound-Guided Thoracolumbar Erector Spinae Plane Block: An Experimental Preliminary Study in Horses
Source: Animals (Basel). 2025 Aug 1;15(15):2264. doi: 10.3390/ani15152264 (PMC12345547; doi:10.3390/ani15152264)
Supplement: Supplementary file 1 [file animals-15-02264-s001.zip]

Archive with 1 entries (1 files):
- animals-3781222-supplementary.mp4
